# Supplementary material for: Ga-Based Liquid Metal Catalyst for Mechano-Assisted Carbon–Carbon Coupling Reaction
Source: Research (Wash D C). 2026 Jan 27;9:1099. doi: 10.34133/research.1099 (PMC12935349; doi:10.34133/research.1099)
Supplement: Supplementary 1 — Supplementary Text Figs. S1 to S28 Tables S1 to S4 Movies S1 to S4 [file research.1099.f1.zip]

Archive with 5 entries (5 files):
- Movie S1.avi
- Movie S2.avi
- Movie S3.avi
- Movie S4.avi
- Supplementary Materials.docx
